# Supplementary material for: A Novel Allogeneic Rituximab-Conjugated Gamma Delta T Cell Therapy for the Treatment of Relapsed/Refractory B-Cell Lymphoma
Source: Cancers (Basel). 2023 Oct 4;15(19):4844. doi: 10.3390/cancers15194844 (PMC10571679; doi:10.3390/cancers15194844)
Supplement: Supplementary file 1 [file cancers-15-04844-s001.zip]

Archive with 1 entries (1 files):
- cancers-2566293-supplementary.pdf
